# Supplementary material for: Real-World Analysis of the Therapeutic Management and Disease Burden in Chronic Myeloid Leukemia Patients with Later Lines in Italy
Source: J Clin Med. 2022 Jun 22;11(13):3597. doi: 10.3390/jcm11133597 (PMC9267241; doi:10.3390/jcm11133597)
Supplement: Supplementary file 1 [file jcm-11-03597-s001.zip]

Archive with 1 entries (1 files):
- jcm-1728220-supplementary.pdf
